# Supplementary material for: Transcription factor encoding gene OsC1 regulates leaf sheath color through anthocyanidin metabolism in Oryza rufipogon and Oryza sativa
Source: BMC Plant Biol. 2024 Feb 28;24:147. doi: 10.1186/s12870-024-04823-0 (PMC10900563; doi:10.1186/s12870-024-04823-0)
Supplement: Supplementary file 1 — Supplementary Table S1. Natural accessions used in anthocyanidins profiling [file 12870_2024_4823_MOESM1_ESM.xls]

## Sheet: Sheet1
Table S1 Natural accessions used in anthocyanidins profiling
Sample_ID	Species	leaf sheath color	Relative Intensity
			Cyanidin-3-Galc	Cyanidin 3-O-rutinoside	Cyanidin O-syringic acid
DX437-1	Oryza rufipogon	purple	1.67398e+07	1.62697e+06	451355
DX411-1	Oryza rufipogon	purple	1.08611e+07	1.15119e+06	252367
DX368-1	Oryza rufipogon	purple	2.4866e+07	5.78071e+06	484207
DX408-1	Oryza rufipogon	green	191766	9527.21	903.206
DX447-1	Oryza rufipogon	purple	2.25934e+07	2.42083e+06	493245
DX355-1	Oryza rufipogon	purple	8.71359e+06	496704	116114
DX487-1	Oryza rufipogon	purple	1.40973e+07	2.47219e+06	380221
DX443-1	Oryza rufipogon	purple	1.30783e+07	1.17141e+06	311483
DX459-1	Oryza rufipogon	purple	1.06397e+07	422345	115295
DX497-1	Oryza rufipogon	purple	2.70724e+06	259199	33025.1
DX421-1	Oryza rufipogon	purple	1.93218e+07	1.45573e+06	341339
DX471-1	Oryza rufipogon	purple	2.02168e+07	5.34626e+06	363518
DX426-1	Oryza rufipogon	green	350672	15031.9	1556.98
DX372-1	Oryza rufipogon	purple	2.63726e+07	8.12211e+06	932965
DX375-1	Oryza rufipogon	purple	2.58954e+07	6.12165e+06	836119
DX382-1	Oryza rufipogon	purple	1.57684e+07	3.66523e+06	324476
DX467-1	Oryza rufipogon	green	7.12186e+06	368842	86136
DX431-1	Oryza rufipogon	green	208181	6518.93	1104.22
DX445-1	Oryza rufipogon	purple	1.67272e+07	1.55833e+06	556579
DX398-1	Oryza rufipogon	purple	1.72158e+07	1.70902e+06	531510
DX488-1	Oryza rufipogon	purple	1.3966e+07	2.71436e+06	293845
DX410-1	Oryza rufipogon	purple	8.11924e+06	932240	119274
DX388-1	Oryza rufipogon	purple	1.37031e+07	945856	321367
DX417-1	Oryza rufipogon	green	2.02477e+07	2.86308e+06	516083
DX393-1	Oryza rufipogon	purple	2.49893e+07	1.68792e+06	650321
DX468-1	Oryza rufipogon	purple	2.41063e+07	1.74019e+06	681820
DX394-1	Oryza rufipogon	purple	2.68846e+07	1.74125e+06	755093
DX438-1	Oryza rufipogon	purple	1.64653e+07	1.75105e+06	413691
DX384-1	Oryza rufipogon	purple	1.24479e+07	1.3744e+06	199879
DX455-1	Oryza rufipogon	purple	2.25079e+07	3.31271e+06	730259
DX412-1	Oryza rufipogon	purple	2.29821e+07	3.00314e+06	660924
DX358-1	Oryza rufipogon	purple	2.43506e+07	8.66548e+06	614732
DX433-1	Oryza rufipogon	purple	4.98596e+06	244098	60310.6
DX405-1	Oryza rufipogon	purple	1.63121e+07	666599	453783
DX381-1	Oryza rufipogon	purple	1.85732e+07	4.51709e+06	476488
DX370-1	Oryza rufipogon	purple	1.41602e+07	924011	214809
DX461-1	Oryza rufipogon	purple	2.19244e+07	3.00982e+06	793843
DX351-1	Oryza rufipogon	purple	1.12248e+07	1.48466e+06	161970
DX406-1	Oryza rufipogon	purple	2.67302e+07	1.78668e+06	639157
DX416-1	Oryza rufipogon	purple	2.14672e+07	3.69119e+06	554505
DX364-1	Oryza rufipogon	purple	1.76213e+07	2.14707e+06	283117
DX436-1	Oryza rufipogon	purple	1.1053e+07	1.51901e+06	246676
DX489-1	Oryza rufipogon	purple	1.10404e+07	2.24987e+06	256391
DX363-1	Oryza rufipogon	purple	1.65386e+07	1.14266e+06	270604
DX456-1	Oryza rufipogon	purple	1.01743e+07	1.00771e+06	189823
DX390-1	Oryza rufipogon	purple	1.57445e+07	2.78965e+06	422811
DX374-1	Oryza rufipogon	purple	2.51324e+07	4.15498e+06	699445
DX409-1	Oryza rufipogon	purple	1.71304e+07	906978	425283
DX439-1	Oryza rufipogon	purple	1.32506e+07	2.21276e+06	392035
DX361-1	Oryza rufipogon	purple	1.07041e+07	389722	111416
DX380-1	Oryza rufipogon	purple	1.83294e+07	417382	195321
DX472-1	Oryza rufipogon	purple	1.54426e+07	828696	235896
DX425-1	Oryza rufipogon	purple	1.9049e+07	1.24209e+06	393436
DX378-1	Oryza rufipogon	purple	2.52858e+07	5.70024e+06	904582
DX495-1	Oryza rufipogon	purple	1.62814e+07	1.62418e+06	358385
DX469-1	Oryza rufipogon	purple	2.70102e+07	3.29205e+06	701437
DX353-1	Oryza rufipogon	purple	1.64166e+07	4.14762e+06	261493
DX367-1	Oryza rufipogon	purple	1.349e+07	2.07094e+06	189078
DX435-1	Oryza rufipogon	purple	3.42886e+06	339487	41574.6
DX493-1	Oryza rufipogon	purple	1.34337e+07	340086	280591
DX389-1	Oryza rufipogon	purple	1.04543e+07	2.39061e+06	177431
DX399-1	Oryza rufipogon	purple	1.52543e+07	1.14968e+06	247707
DX396-1	Oryza rufipogon	purple	1.12012e+07	996463	277781
DX385-1	Oryza rufipogon	purple	1.67011e+07	2.26372e+06	440642
DX369-1	Oryza rufipogon	purple	8.892e+06	882954	181006
DX383-1	Oryza rufipogon	purple	4.18734e+06	435349	61685.7
DX490-1	Oryza rufipogon	purple	9.98296e+06	1.59563e+06	95704.4
DX483-1	Oryza rufipogon	purple	1.47143e+07	869038	332903
DX466-1	Oryza rufipogon	purple	2.96142e+07	3.4808e+06	1.18411e+06
DX464-1	Oryza rufipogon	purple	1.86453e+07	2.14827e+06	272404
DX422-1	Oryza rufipogon	purple	1.64371e+07	1.80808e+06	400453
DX492-1	Oryza rufipogon	purple	8.78075e+06	769753	153417
DX354-1	Oryza rufipogon	green	207049	27261.3	733.045
DX476-1	Oryza rufipogon	purple	1.32935e+07	3.00983e+06	283729
DX441-1	Oryza rufipogon	green	198596	13386.9	1266.27
DX429-1	Oryza rufipogon	green	386030	29337.4	1641.28
DX453-1	Oryza rufipogon	purple	1.88574e+07	2.27228e+06	592244
DX440-1	Oryza rufipogon	purple	1.21798e+07	1.56671e+06	339947
DX479-1	Oryza rufipogon	purple	6.50729e+06	449799	80735.2
DX352-1	Oryza rufipogon	purple	1.14736e+07	356268	259699
DX415-1	Oryza rufipogon	purple	8.31556e+06	690081	179166
DX482-1	Oryza rufipogon	purple	8.03142e+06	945539	205247
DX494-1	Oryza rufipogon	purple	1.50319e+07	1.53157e+06	320687
DX400-1	Oryza rufipogon	purple	1.64168e+07	1.29666e+06	247548
DX480-1	Oryza rufipogon	purple	1.35729e+07	2.8718e+06	367398
DX428-1	Oryza rufipogon	purple	2.15433e+07	3.28376e+06	587570
DX386-1	Oryza rufipogon	purple	2.11514e+07	2.31406e+06	538851
DX413-1	Oryza rufipogon	purple	2.22259e+07	6.74242e+06	553658
DX376-1	Oryza rufipogon	purple	2.54451e+07	5.24536e+06	766516
DX481-1	Oryza rufipogon	purple	4.43262e+06	404255	94397
DX392-1	Oryza rufipogon	purple	1.11977e+07	427468	260476
DX402-1	Oryza rufipogon	purple	2.05055e+07	1.68375e+06	449782
DX397-1	Oryza rufipogon	purple	1.23232e+07	807947	277229
DX446-1	Oryza rufipogon	purple	2.009e+07	4.60771e+06	679364
DX448-1	Oryza rufipogon	purple	1.66972e+07	2.95181e+06	285353
DX462-1	Oryza rufipogon	purple	2.22946e+07	3.05923e+06	703016
DX356-1	Oryza rufipogon	purple	1.01507e+07	614680	160673
DX452-1	Oryza rufipogon	purple	2.15436e+07	2.62442e+06	652124
DX470-1	Oryza rufipogon	purple	2.41974e+07	6.1906e+06	603883
DX477-1	Oryza rufipogon	purple	1.88204e+07	2.50453e+06	471278
DX491-1	Oryza rufipogon	purple	2.36516e+07	1.86212e+06	653546
DX450-1	Oryza rufipogon	purple	3.78213e+06	320487	60687.8
DX458-1	Oryza rufipogon	purple	769467	176051	10942
DX404-1	Oryza rufipogon	purple	7.06826e+06	820814	164340
DX478-1	Oryza rufipogon	purple	9.67744e+06	1.11004e+06	201987
DX414-1	Oryza rufipogon	purple	1.19798e+07	1.13127e+06	191531
DX359-1	Oryza rufipogon	purple	1.55003e+07	1.08383e+06	213254
DX432-1	Oryza rufipogon	purple	2.23551e+07	1.00182e+06	733230
DX499-1	Oryza rufipogon	purple	2.26758e+07	1.8795e+06	519329
DX366-1	Oryza rufipogon	purple	1.29615e+07	779187	222726
DX401-1	Oryza rufipogon	purple	1.03398e+07	898259	188497
DX454-1	Oryza rufipogon	purple	2.00884e+07	2.47141e+06	477281
DX465-1	Oryza rufipogon	purple	2.87118e+07	3.93918e+06	1.46996e+06
DX377-1	Oryza rufipogon	purple	2.5358e+07	4.50666e+06	865170
DX407-1	Oryza rufipogon	purple	2.49965e+07	2.29708e+06	611285
DX449-1	Oryza rufipogon	purple	2.32355e+07	2.19392e+06	388795
DX379-1	Oryza rufipogon	purple	1.78706e+07	2.49961e+06	247856
DX451-1	Oryza rufipogon	purple	1.12476e+07	598685	184631
DX424-1	Oryza rufipogon	purple	1.34058e+07	1.19358e+06	134540
DX460-1	Oryza rufipogon	purple	1.63558e+07	1.40606e+06	427972
DX457-1	Oryza rufipogon	green	217521	14969.1	561.512
DX395-1	Oryza rufipogon	green	600852	20325.4	1330.88
DX419-1	Oryza rufipogon	purple	1.19587e+07	1.29803e+06	238713
DX463-1	Oryza rufipogon	purple	2.82046e+07	2.95543e+06	1.41111e+06
DX500-1	Oryza rufipogon	purple	2.49014e+07	3.512e+06	1.14037e+06
DX496-1	Oryza rufipogon	purple	2.54815e+07	4.17868e+06	416816
DX444-1	Oryza rufipogon	purple	5.7815e+06	947425	93747.7
DX360-1	Oryza rufipogon	green	435510	37959.5	1437.93
DX475-1	Oryza rufipogon	purple	5.93081e+06	938236	90944
DX434-1	Oryza rufipogon	purple	3.25254e+06	51725.3	50811.8
DX474-1	Oryza rufipogon	purple	1.22875e+07	894869	251685
DX442-1	Oryza rufipogon	purple	8.95538e+06	1.17303e+06	168484
DX373-1	Oryza rufipogon	purple	2.94975e+07	6.80295e+06	987034
DX427-1	Oryza rufipogon	purple	4.99195e+06	275451	58075.9
DX403-1	Oryza rufipogon	purple	1.91582e+07	785687	318757
DX473-1	Oryza rufipogon	purple	1.27901e+07	1.06248e+06	285559
DX418-1	Oryza rufipogon	purple	1.82491e+07	1.75195e+06	310014
DX371-1	Oryza rufipogon	purple	2.53705e+07	6.02183e+06	720161
DX365-1	Oryza rufipogon	green	248379	16307	1289.77
DX498-1	Oryza rufipogon	purple	3.04424e+07	3.48677e+06	856298
DX484-1	Oryza rufipogon	purple	1.9068e+07	2.56477e+06	386535
DX423-1	Oryza rufipogon	purple	1.62129e+07	1.51885e+06	231740
DX420-1	Oryza rufipogon	purple	1.27507e+07	818110	301150
DX485-1	Oryza rufipogon	purple	2.00092e+07	3.07009e+06	439406
DX391-1	Oryza rufipogon	purple	2.26074e+07	1.941e+06	852407
DX357-1	Oryza rufipogon	purple	2.34492e+07	1.16822e+06	434049
DX430-1	Oryza rufipogon	purple	1.64446e+07	678725	408987
DX486-1	Oryza rufipogon	purple	4.44225e+06	765262	75788.8
DX387-1	Oryza rufipogon	purple	5.68806e+06	273158	64538.6
DX362-1	Oryza rufipogon	purple	9.87689e+06	1.61029e+06	128639
DX250-1	Oryza rufipogon	green	149996	12100.8	2546.24
DX249-1	Oryza rufipogon	green	622623	113227	11257.3
DX252-1	Oryza rufipogon	purple	9.11549e+06	416040	106332
DX253-1	Oryza rufipogon	purple	4.96951e+06	397492	91860.5
DX254-1	Oryza rufipogon	purple	2.32755e+07	123887	320088
DX257-1	Oryza rufipogon	purple	1.18542e+07	353136	185847
DX255-1	Oryza rufipogon	purple	1.51026e+07	2.01465e+06	146341
DX251-1	Oryza rufipogon	purple	1.89026e+07	896050	287159
DX256-1	Oryza rufipogon	purple	1.15214e+07	739568	160008
DX258-1	Oryza rufipogon	purple	1.62825e+07	2.58845e+06	114894
DX108-1	Oryza sativa	green	279.651	840.739	70.9407
DX90-1	Oryza sativa	green	1.69714e+07	511778	369354
DX104-1	Oryza sativa	green	15080.5	831.081	67.281
DX146-1	Oryza sativa	green	6.88274e+06	279537	78908.2
DX94-1	Oryza sativa	green	758.405	43.404	17.5364
DX114-1	Oryza sativa	green	41257	1035.87	358.773
DX141-1	Oryza sativa	green	98379	4235.43	523.812
DX65-1	Oryza sativa	green	2229.78	700.099	41.3939
DX138-1	Oryza sativa	green	76155.4	206.392	646.496
DX82-1	Oryza sativa	green	35448.6	1471.09	213.153
DX109-1	Oryza sativa	green	5646.6	387.248	46.5884
DX135-1	Oryza sativa	green	54526.2	215.393	237.341
DX144-1	Oryza sativa	green	42571.2	1190.23	208.44
DX84-1	Oryza sativa	green	1422.28	109.846	35.7705
DX70-1	Oryza sativa	green	1435.17	198.051	18.2945
DX102-1	Oryza sativa	green	42025.1	1489.87	74.8779
DX142-1	Oryza sativa	green	60172.6	1788.61	152.988
DX111-1	Oryza sativa	green	3.04451e+06	37514.8	39241.6
DX68-1	Oryza sativa	green	1.33889e+06	17493	18271.3
DX74-1	Oryza sativa	green	599.167	93.7211	20.6554
DX151-2	Oryza sativa	green	21723.5	478.24	628.794
DX89-1	Oryza sativa	green	1205.86	352.218	63.2564
DX124-1	Oryza sativa	green	2.20039e+06	21278.9	10130.1
DX92-1	Oryza sativa	green	36536	467.062	118.589
DX83-1	Oryza sativa	green	3032.57	808.942	99.5387
DX79-1	Oryza sativa	green	1499.45	108.416	13.3123
DX99-1	Oryza sativa	green	5.7082e+06	266125	94357.3
DX131-1	Oryza sativa	purple	1.53708e+07	712913	249764
DX112-1	Oryza sativa	green	3.00641e+06	53519.9	38688.7
DX78-1	Oryza sativa	green	1856.62	23.4955	39.7308
DX69-1	Oryza sativa	green	8058.63	453.991	99.7502
DX86-1	Oryza sativa	green	3403.89	86.4256	411.073
DX149-1	Oryza sativa	green	83591.7	2715.6	673.644
DX106-1	Oryza sativa	green	7638.35	907.573	70.5143
DX132-1	Oryza sativa	green	133564	3462.92	720.497
DX80-1	Oryza sativa	green	456.672	62.2952	54.4872
DX126-1	Oryza sativa	green	438446	5400.83	943.372
DX134-1	Oryza sativa	green	64839.8	1234.89	171.937
DX150-1	Oryza sativa	green	44576	797.794	49.474
DX128-1	Oryza sativa	green	196263	2301.42	1134.75
DX93-1	Oryza sativa	green	10298.1	247.906	62.5761
DX95-1	Oryza sativa	purple	7.03585e+06	162393	107382
DX105-1	Oryza sativa	green	24321.2	696.999	69.9606
DX140-1	Oryza sativa	green	46110.4	404.339	67.8832
DX125-1	Oryza sativa	green	6.59558e+06	212492	76914.6
DX137-1	Oryza sativa	purple	7.49915e+06	34023.9	81723.6
DX103-1	Oryza sativa	green	33178	1312.9	76.097
DX101-1	Oryza sativa	green	83176.7	4576.86	465.775
DX120-1	Oryza sativa	green	13314.8	650.954	178.572
DX73-1	Oryza sativa	green	482.822	178.584	45.1336
DX121-1	Oryza sativa	green	79468.4	4032.5	358.346
DX127-1	Oryza sativa	green	2.22084e+06	42242.2	19874.7
DX115-1	Oryza sativa	green	2.07232e+06	93666.5	33269.2
DX72-1	Oryza sativa	green	3357.64	232.047	16.0956
DX88-1	Oryza sativa	green	677.13	171.922	117.078
DX64-1	Oryza sativa	green	6010.43	984.799	77.3584
DX107-1	Oryza sativa	green	5638.16	733.191	27.553
DX119-1	Oryza sativa	green	42448.6	2020.41	483.859
DX122-1	Oryza sativa	green	27058.6	1494.09	139.748
DX97-1	Oryza sativa	purple	8.99331e+06	26796.1	157852
DX61-1	Oryza sativa	green	53149	5417.79	210.943
DX81-1	Oryza sativa	green	852060	20616.8	11007.7
DX139-1	Oryza sativa	green	47166.2	527.342	160.774
DX98-1	Oryza sativa	green	70587.3	210.534	844.051
DX118-1	Oryza sativa	green	6.74432e+06	269393	112162
DX130-1	Oryza sativa	green	81107.3	1106.85	283.195
DX110-1	Oryza sativa	green	14765.7	214.377	35.2848
DX66-1	Oryza sativa	green	8038.1	662.573	133.467
DX133-1	Oryza sativa	green	77226	1356.52	361.753
DX145-1	Oryza sativa	green	28083.7	536.175	76.1169
DX71-1	Oryza sativa	green	464.124	31.1552	35.7708
DX116-1	Oryza sativa	green	16356.8	757.923	122.847
DX123-1	Oryza sativa	green	3.56765e+06	3.38045e+06	3.82182e+06
DX113-1	Oryza sativa	purple	5.81729e+06	281791	72953.4
DX129-1	Oryza sativa	green	144236	1818.12	433.894
DX148-1	Oryza sativa	purple	1.17666e+07	711924	182567
DX63-1	Oryza sativa	green	29874.6	1422.86	124.198
DX100-1	Oryza sativa	purple	9.64688e+06	200870	154013
DX62-1	Oryza sativa	green	29809.7	3788.69	291.665
DX96-1	Oryza sativa	purple	1.04138e+07	166683	153403
DX143-1	Oryza sativa	green	45467.9	1654.19	243.993
DX67-1	Oryza sativa	green	2.64882e+06	5531.96	31918.3
DX76-1	Oryza sativa	green	859.955	187.773	49.7462
DX87-1	Oryza sativa	green	1355.85	297.402	67.5626
DX91-1	Oryza sativa	green	224600	830.877	1140.11
DX77-1	Oryza sativa	green	424.158	210.801	60.4354
DX117-1	Oryza sativa	green	3816.92	57.7523	31.234
DX147-1	Oryza sativa	green	1.76569e+06	41134.4	16562.8
DX85-1	Oryza sativa	green	926.882	35.0894	18.4678
DX136-1	Oryza sativa	purple	7.3235e+06	269056	118801
DX75-1	Oryza sativa	green	55027.1	812.032	799.707
DX60-1	Oryza sativa	green	1567.71	93.5761	53.0716
DX55-1	Oryza sativa	green	5412.65	232.019	26.6901
DX48-1	Oryza sativa	green	2932.57	412.202	53.8923
DX28-1	Oryza sativa	green	41286.8	3778.05	200.305
DX13-1	Oryza sativa	green	3.23262e+06	51152	52234.3
DX16-1	Oryza sativa	green	5.02472e+06	420668	10669
DX5-1	Oryza sativa	green	29180.9	997.041	13.3628
DX29-1	Oryza sativa	green	24110.5	2025.46	247.411
DX4-1	Oryza sativa	green	30382.8	312.586	54.2465
DX42-1	Oryza sativa	green	28431.2	1527.6	18.1063
DX6-1	Oryza sativa	green	8223.63	1009.18	61.2805
DX9-1	Oryza sativa	green	9002.01	987.324	46.9947
DX30-1	Oryza sativa	green	36050.1	1487.44	44.6997
DX47-1	Oryza sativa	green	4945.35	834.15	18.6197
DX31-1	Oryza sativa	green	4322.66	1005.29	10.9242
DX39-1	Oryza sativa	green	3012.51	390.396	45.5908
DX23-1	Oryza sativa	green	110276	7783.13	506.458
DX54-1	Oryza sativa	green	4454.04	956.867	63.3737
DX46-1	Oryza sativa	green	1372.08	1441.34	60.8647
DX11-1	Oryza sativa	green	4361.06	207.386	27.2647
DX3-1	Oryza sativa	green	10867.1	1924.9	141.906
DX40-1	Oryza sativa	green	6720.4	707.202	69.3851
DX56-1	Oryza sativa	green	10856.2	535.302	27.0494
DX10-1	Oryza sativa	green	950.282	438.782	76.7124
DX7-1	Oryza sativa	green	17042.1	249.451	22.0834
DX59-1	Oryza sativa	green	2151.92	466.355	49.9355
DX17-1	Oryza sativa	green	1.3596e+06	118563	2695.19
DX36-1	Oryza sativa	green	21034.5	1322.49	22.1534
DX52-1	Oryza sativa	purple	1.0925e+07	190570	184784
DX44-1	Oryza sativa	green	20006.4	769.71	134.429
DX18-1	Oryza sativa	purple	9.2993e+06	256763	138487
DX33-1	Oryza sativa	green	26715.7	775.689	47.2514
DX19-1	Oryza sativa	green	655380	52210.4	2011.43
DX14-1	Oryza sativa	green	21818.7	591.063	256.226
DX22-1	Oryza sativa	green	90009.8	6667.58	147.733
DX43-1	Oryza sativa	green	9794.01	2294.12	86.5279
DX45-1	Oryza sativa	green	4885.94	116.851	13.9719
DX15-1	Oryza sativa	purple	4.4983e+06	1.61791e+07	5.17524e+06
DX34-1	Oryza sativa	green	24016.2	1852.68	56.5778
DX24-1	Oryza sativa	green	68684.8	5632.61	140.377
DX12-1	Oryza sativa	green	1349.83	312.273	22.5529
DX20-1	Oryza sativa	green	286531	20036.8	751.614
DX26-1	Oryza sativa	green	41119	2968.15	68.6246
DX37-1	Oryza sativa	green	22077.2	1169.7	54.8065
DX1-1	Oryza sativa	green	105530	7340.34	1063.59
DX49-1	Oryza sativa	green	3457.22	96.4787	15.564
DX38-1	Oryza sativa	green	15550.3	1564.61	68.7018
DX25-1	Oryza sativa	green	73679.2	4324.81	17.9876
DX35-1	Oryza sativa	green	22609	1046.78	17.8174
DX57-1	Oryza sativa	green	2527.97	329.245	38.6208
DX27-1	Oryza sativa	green	50639.8	1433.67	116.928
DX53-1	Oryza sativa	green	70406.6	2505.28	614.965
DX21-1	Oryza sativa	green	185864	11927.3	709.827
DX58-1	Oryza sativa	green	1006.17	108.038	36.4697
DX32-1	Oryza sativa	green	28183.9	2376.25	53.1381
DX2-1	Oryza sativa	green	54444.5	3301.61	144.303
DX50-1	Oryza sativa	green	4214.56	334.834	400.897
DX51-1	Oryza sativa	green	2648.47	218.847	6.74429
DX8-1	Oryza sativa	green	1299.51	78.5999	18.1466
DX41-1	Oryza sativa	green	79507.2	5206.1	361.17
