# Supplementary material for: Transcription factor encoding gene OsC1 regulates leaf sheath color through anthocyanidin metabolism in Oryza rufipogon and Oryza sativa
Source: BMC Plant Biol. 2024 Feb 28;24:147. doi: 10.1186/s12870-024-04823-0 (PMC10900563; doi:10.1186/s12870-024-04823-0)
Supplement: Supplementary file 2 — Supplementary Table S2. FPKMs of 25 candidate genes in the common region located by mGWAS and pGWAS [file 12870_2024_4823_MOESM2_ESM.xls]

## Sheet: Sheet1
Table S2 FPKMs of 25 candidate genes in the common region located by mGWAS and pGWAS.
Gene	Genomic Annotation	DX8	DX12	DX41	DX51	DX55	DX56	DX79	DX77	DX32	DX105	DX354	DX368	DX394	DX407	DX257	DX425	DX442	DX475	DX386	DX455
LOC_Os06g10130	expressed protein	0.09	0	0	0.09	0.19	0.1	0.27	0.1	0.09	0.09	0	0	0	0	0	0.19	0.49	0.1	0	0.28
LOC_Os06g10140	expressed protein	0.82	0.27	0.66	0.7	1.05	0.61	0.93	0.44	1.28	0.53	0.86	4.96	0.79	1.04	0.17	2.02	0.62	1.73	1.5	1.25
LOC_Os06g10160	tyrosine protein kinase domain containing protein, putative, expressed	1.99	2.35	3.19	3.6	5.92	2.61	3.22	4.46	3.7	3.67	3.59	5.9	3.65	4.52	4.39	6.16	4.49	6.12	6.25	4.01
LOC_Os06g10170	flavin-containing monooxygenase family protein, putative, expressed	0.13	0.44	0.17	0.18	0.47	0.13	0.34	0.57	0.46	0.35	0.3	0.79	0.04	0.09	0	0.21	0.05	0.14	0.31	0.3
LOC_Os06g10200	adenylate kinase, putative, expressed	0.73	0.84	1.1	1.83	1.22	1.46	1.7	1.67	1.28	0.87	2.92	3.87	3.21	4.37	2.29	6.69	4	3.97	3.53	3.32
LOC_Os06g10210	expressed protein	2.18	2.31	2.54	2.77	3.17	2.97	2.8	3.11	3.31	1.82	2.59	4.06	4.98	3.95	2.51	4.77	3.16	3.26	3.76	5.25
LOC_Os06g10220	expressed protein	0.31	0.15	0	0	0	0	0	0	0.15	0.15	0	0	0.29	0.31	0	0.16	0.16	0.31	0.15	0.15
LOC_Os06g10230	receptor-like protein kinase 5 precursor, putative, expressed	0	0.04	0	0.02	0.17	0	0.08	0.02	0.02	0.1	0.04	0	0.04	0.02	0.04	0	0.04	0.24	0.15	0
LOC_Os06g10280	CDP-alcohol phosphatidyltransferase, putative, expressed	14.07	14	17.94	20.95	20.34	17.61	17.5	18.33	16.63	17.47	11.41	19.61	18.79	24.06	22.53	31.77	18.61	26.85	19.36	21.57
LOC_Os06g10290	OsFBX191 - F-box domain containing protein, expressed	0.04	0	0	0.04	0	0.04	0	0.04	0	0	0.08	0	0.08	0.04	0.04	0.17	0.08	0.13	0	0
LOC_Os06g10300	OsFBL29 - F-box domain and LRR containing protein, expressed	0	0.11	0.17	0.34	0	0.34	0.11	0.06	0.06	0.16	0.11	0.06	0.38	0.28	0.11	0.51	0.12	0.29	0.39	0.23
LOC_Os06g10340	autophagy-related protein 12, putative, expressed	5.01	9.07	10.57	4.54	0	10.54	5.37	3.29	4.31	4.4	12.24	20.1	10.73	11.64	22.04	30.8	16.75	12.96	9.41	8.1
LOC_Os06g10350	MYB family transcription factor, putative, expressed	3.14	4.79	4.02	4.89	3.89	3.57	3.76	5.45	5.59	5.02	6.46	6.03	4.86	5.96	10.68	11.41	12.45	13.08	18.08	17.63
LOC_Os06g10355	expressed protein	0	0	0	0	0	0	3.38	0	0	0	0	0	0	0	0	0	0	0	0	0
LOC_Os06g10410	uncharacterized mscS family protein, putative, expressed	6.84	7.55	7.19	9.59	8.63	8.83	8.48	11.57	9.75	11.51	12.71	5.37	9.7	6.42	6.69	10.86	7.91	12.05	8.7	8.06
LOC_Os06g10420	nitrilase, putative, expressed	4.89	3.27	3.38	4.31	3.53	4.01	4.99	5.51	4.97	4.46	5.4	2.81	4.57	2.2	1.74	1.23	2.76	4.22	2.4	2.32
LOC_Os06g10430	protein of unknown function DUF1296 domain containing protein, expressed	27.1	23.69	31.14	31.07	27.25	29.72	27.01	34.52	27.18	23.24	28.41	34.05	35.68	37.59	32.72	46.77	42.14	43.78	36.68	40.65
LOC_Os06g10440	gb protein, putative, expressed	19.6	20.63	31.4	26.75	16.56	15.72	13.22	24.91	18.93	19.31	22.62	21.91	31.16	27.41	39.79	27.3	34.32	36.61	24.84	26.6
LOC_Os06g10450	expressed protein	0.46	0.34	0.93	0.78	0.12	0.58	0.43	0.91	0.55	0.87	0.89	1.59	1.53	1.59	1.85	0.23	1.17	1.5	0.89	1.47
LOC_Os06g10460	expressed protein	0	0	0	0	0	0	0	0	0	0	0	0	0	0	0	0	0.23	0	0	0
LOC_Os06g10480	expressed protein	1.1	0.77	2.24	2.64	1.83	2.28	1.29	1.45	1.2	1.82	2.23	4.16	3.42	6.12	3.75	4.48	3.24	2.29	2.22	1.39
LOC_Os06g10510	oxidoreductase/ transition metal ion binding protein, putative, expressed	35.08	37.74	41.45	45.35	27.18	44.92	19.88	37.44	31.73	37.93	40.05	40.01	43.74	47.43	23.37	54.64	52.82	43.96	27.5	32.3
LOC_Os06g10520	pantothenate kinase, putative, expressed	4.58	4.77	3.78	5.88	4.41	6.01	5.57	5.59	6.33	4.37	5.62	8.28	10.5	12.16	4.52	13.05	10.36	14.86	10.61	10.48
LOC_Os06g10530	expressed protein	0.17	0.85	0	0.5	0.36	0.36	0.82	0.17	0.17	0.16	0	0.34	0.99	0.17	0.53	0	0.35	0	0.68	0.34
LOC_Os06g10560	leaf senescence related protein, putative, expressed	0.33	0.86	0.4	0.38	0.64	0.36	1.05	0.84	0.67	0.57	0.92	0.71	0.61	1.11	0.72	0.55	0.34	0.57	1.09	0.86
