# Supplementary material for: Transcription factor encoding gene OsC1 regulates leaf sheath color through anthocyanidin metabolism in Oryza rufipogon and Oryza sativa
Source: BMC Plant Biol. 2024 Feb 28;24:147. doi: 10.1186/s12870-024-04823-0 (PMC10900563; doi:10.1186/s12870-024-04823-0)
Supplement: Supplementary file 3 — Supplementary Table S3. Sequence polymorphism of different haplotypes of OsC1 [file 12870_2024_4823_MOESM3_ESM.xlsx]

## Sheet: Sheet1
Table S3 Sequence polymorphism of different haplotypes of OsC1.
Haplotype	147	414	434	439	484	848	880	1075	1141	1147	1262	1277	1329	1339	Oryza rufipogon		Oryza sativa		Mean Relative Intensity Cyanidin-3-Galc	Mean Relative Intensity Cyanidin 3-O-rutinoside	Mean Relative Intensity Cyanidin O-syringic acid
															Purple	Green	Purple	Green
Hap1	AAGG	A	G	C	G	T	TACTGGAACAG	G	C	ACGGCGCCGCTCGCCGCGGCGGCGC	C	C	A	T	101	3	1	2	1.68955e+07	2.34827e+06	466842
Hap2	AAGG	A	G	C	G	T	T/TACTGGAACAG	G	C	ACGGCGCCGCTCGCCGCGGCGGCGC	C	C	A	T	18	1	0	2	1.02273e+07	1.12848e+06	222044
Hap3	AAGG	A	G	C	G	T	TACTGGAACAG	A/G	C	ACGGCGCCGCTCGCCGCGGCGGCGC	C	C	A	T	6	0	0	0	1.64988e+07	1.68476e+06	340027
Hap4	AAGG	A	G	C/CGAG	G	T	TACTGGAACAG	G	C	ACGGCGCCGCTCGCCGCGGCGGCGC	C	C	A	T	6	0	0	0	1.49001e+07	2.0199e+06	418675
Hap5	AAGG	A	G	C/CGAG	G	T	TACTGGAACAG	G	C	ACGGCGCCGCTCGCCGCGGCGGCGC	C	C	A	A/T	2	0	0	0	1.03184e+07	577804	133170
Hap6	AAGG	A	G	C	G	T	T/TACTGGAACAG	G	C/T	ACGGCGCCGCTCGCCGCGGCGGCGC	C	C	A	T	2	0	0	0	1.33451e+07	713691	210264
Hap7	AAGG	A	G	C	G	T	TACTGGAACAG	G	C	ACGGCGCCGCTCGCCGCGGCGGCGC	C/T	C	A	T	1	0	0	0	1.62825e+07	2.58845e+06	114894
Hap8	A/AAGG	A	G	C	G	T	TACTGGAACAG	G	C	ACGGCGCCGCTCGCCGCGGCGGCGC	C	C	A	T	1	0	0	0	1.01507e+07	614680	160673
Hap9	AAGG	A	G	C	G	T	TACTGGAACAG	G	C	ACGGCGCCGCTCGCCGCGGCGGCGC	C	C	C	T	1	0	0	0	1.55003e+07	1.08383e+06	213254
Hap10	AAGG	A/G	G	C	G	T	TACTGGAACAG	G	C	ACGGCGCCGCTCGCCGCGGCGGCGC	C	C	A	T	1	0	0	0	1.41602e+07	924011	214809
Hap11	AAGG	A	G	C	G	T	TACTGGAACAG	A/G	C	ACGGCGCCGCTCGCCGCGGCGGCGC	C	C	A	A/T	1	0	0	0	1.19587e+07	1.29803e+06	238713
Hap12	AAGG	A	G	C	G	T	TACTGGAACAG	A	C	ACGGCGCCGCTCGCCGCGGCGGCGC	C	C	A	T	1	0	0	0	2.009e+07	4.60771e+06	679364
Hap13	AAGG	A	G	C/CGAG	G	T	TACTGGAACAG	A	C	ACGGCGCCGCTCGCCGCGGCGGCGC	C	C	A	T	1	0	0	0	1.01743e+07	1.00771e+06	189823
Hap14	AAGG	A	G	C	G	T	T/TACTGGAACAG	G	C	A/ACGGCGCCGCTCGCCGCGGCGGCGC	C	C	A	T	1	0	0	0	1.34337e+07	340086	280591
Hap15	AAGG	A	G	C	G	T	TACTGGAACAG	G	C	ACGGCGCCGCTCGCCGCGGCGGCGC	C	C	A/C	T	1	0	0	0	8.71359e+06	496704	116114
Hap16	AAGG	A	G	C	G	T	TACTGGAACAG	A/G	C/T	ACGGCGCCGCTCGCCGCGGCGGCGC	C	C	A	T	1	0	0	0	5.7815e+06	947425	93747.7
Hap17	AAGG	A	G	C	G	T	TACTGGAACAG	G	C	ACGGCGCCGCTCGCCGCGGCGGCGC	C	C	A	A/T	1	0	0	0	4.98596e+06	244098	60310.6
Hap18	AAGG	A	G	C	G	T	TACTGGAACAG	G	C	ACGGCGCCGCTCGCCGCGGCGGCGC	C	T	A	T	0	0	11	10	6.37281e+06	347147	274718
Hap19	AAGG	A	G	C	G	T	T	G	C	ACGGCGCCGCTCGCCGCGGCGGCGC	C	C	A	T	0	6	0	122	278700	11055	2600.93
Hap20	AAGG	A	G	C	G	T	T	G	C	A/ACGGCGCCGCTCGCCGCGGCGGCGC	C	C	A	T	0	0	0	1	83176.7	4576.86	465.775
Hap21	AAGG	A	G	C	G	T	TACTGGAACAG	G	C	ACGGCGCCGCTCGCCGCGGCGGCGC	C	C	A	A	0	2	0	0	386310	62663.8	6901.76
Hap22	AAGG	A	GT	C	G	T	TACTGGAACAG	G	C	ACGGCGCCGCTCGCCGCGGCGGCGC	C	C	A	T	0	1	0	0	435510	37959.5	1437.93
Hap23	AAGG	A	G	C	G/T	T	T/TACTGGAACAG	G	C	ACGGCGCCGCTCGCCGCGGCGGCGC	C	C	A	T	0	1	0	0	191766	9527.21	903.206
Hap24	AAGG	A	G	C	G	C	TACTGGAACAG	G	C	ACGGCGCCGCTCGCCGCGGCGGCGC	C	C	A	T	0	0	0	1	2932.57	412.202	53.8923
Hap25	AAGG	A	G	C	G	T	T/TACTGGAACAG	G	C	ACGGCGCCGCTCGCCGCGGCGGCGC	C	C/T	A	T	0	0	0	1	482.822	178.584	45.1336
